# Supplementary material for: Identification of MltG as a Prc Protease Substrate Whose Dysregulation Contributes to the Conditional Growth Defect of Prc-Deficient Escherichia coli
Source: Front Microbiol. 2020 Aug 27;11:2000. doi: 10.3389/fmicb.2020.02000 (PMC7481392; doi:10.3389/fmicb.2020.02000)
Supplement: Supplementary file 2 [file Data_Sheet_2.xlsx]

## Sheet: Table S4 Protein array analysis
Gene	Prc 1	Prc 1	Prc 2	Prc 2	Prc 3	Prc 3	Mean_Prc	PrcK455A 1	PrcK455A 1	PrcK455A 2	PrcK455A 2	PrcK455A 3	PrcK455A 3	Mean_PrcK455A	ΔPDZ-K455A-Prc 1	ΔPDZ-K455A-Prc 1	ΔPDZ-K455A-Prc 2	ΔPDZ-K455A-Prc 2	ΔPDZ-K455A-Prc 3	ΔPDZ-K455A-Prc 3	Mean_ΔPDZ-K455A-Prc	Prc high hits (Procat) (1= Yes; 0= No)	p values (Prc vs ΔPDZ-K455A)	Mean Prc> meanΔPDZ-K455A (Yes=1, No=0)	P<0.01 (Prc vs ΔPDZ-K455A; Yes=1, No=0)	Prc binding positive (Prc binding high hits and Prc binding> ΔPDZ-K455A-Prc binding; p<0.01) (1=Yes; 0=No)	Prc K445A high hits (Procat) (1= Yes; 0=No)	p values (PrcK445A vs ΔPDZ-K455A) (1= Yes; 0=NO)	Mean PrcK445A > meanΔPDZ-K455A (Yes=1, No=0)	P<0.01 (PrcK445A vs ΔPDZ-K455A; Yes=1, No=0))	PrcK445A binding positive (PrcK445A binding high hits and Prc binding> ΔPDZ-K455A-Prc binding; p<0.01) (1=Yes; 0=No)	Prc binding or Prc K445A binding positive (Yes=1, No=0)
chbB	63.2222	54.1111	35.5556	78.3333	155.556	139.111	87.6481	-28.4444	Out	-112	-96.8889	-104.556	-84.8889	-85.3556	-8.55556	-28.7778	-58.8889	-52.3333	-152.222	-161.778	-77.0926	1	0.000537716	1	1	1	0	ND	ND	ND	ND	1
cyaY	170.333	124.444	203.889	230.333	288.778	267.778	214.259	151	171.889	44.2222	67.6667	28.8889	5.55556	78.2037	-1.77778	-15.1111	-21.5556	-34.3333	-107.889	-121.889	-50.4259	1	1.03588e-05	1	1	1	0	ND	ND	ND	ND	1
folM	499.778	438	422.778	499.778	389.778	446.667	449.463	Out	242.889	232.222	206.667	154.222	160.333	199.267	145.778	83.6667	199	114.333	139.667	224.667	151.185	1	8.40067e-07	1	1	1	0	ND	ND	ND	ND	1
gabT	258.667	248.667	269.333	276.333	Out	197.778	250.156	345.444	384.778	140.222	130.889	101	92.5556	199.148	Out	30.5556	59.6667	36.3333	38.1111	38.1111	40.5556	1	5.93469e-07	1	1	1	0	ND	ND	ND	ND	1
groL	299	271	50.6667	37.4444	188.556	214	176.778	Out	128	98.6667	86	48	50.4444	82.2222	-14.4444	1	-4.66667	-17.1111	Out	-19.4444	-10.9333	1	0.00444	1	1	1	0	ND	ND	ND	ND	1
gspH	271.333	305.889	256.111	240.667	189.333	204.667	244.667	114.333	95.3333	121.778	133.222	110.444	110.556	114.278	40.2222	65.2222	17.3333	76.1111	Out	1.66667	40.1111	1	1.00349e-05	1	1	1	0	ND	ND	ND	ND	1
hisB	217.111	185.556	127.111	106.444	170.667	157.333	160.704	70.4444	65.8889	126.333	113.222	84.8889	94.7778	92.5926	61.8889	61.8889	35	38.1111	47.2222	47.2222	48.5556	1	5.9987e-05	1	1	1	0	ND	ND	ND	ND	1
hisP	281.889	209.667	261.444	187.111	159.778	173.333	212.204	122.444	111.667	Out	104	138.222	125.333	120.333	Out	49.4444	77.3333	81.8889	77.8889	61.8889	69.6889	1	0.000156701	1	1	1	0	ND	ND	ND	ND	1
insB	302.444	333	251.333	250.222	Out	364.889	300.378	81.7778	110.556	96.6667	Out	86.1111	80.6667	91.1556	136.778	99.2222	83.2222	94.7778	55.8889	38.1111	84.6667	1	1.49279e-05	1	1	1	0	ND	ND	ND	ND	1
kptA	274.889	231.889	229.444	247.111	135.222	162	213.426	104.111	Out	129.111	122.222	91.1111	105.667	110.444	15.2222	23.2222	25.5556	23.2222	15.7778	16.4444	19.9074	1	4.85843e-06	1	1	1	0	ND	ND	ND	ND	1
lsrF	194.222	180.778	137.111	115.889	226	226.778	180.13	Out	88.3333	77	106.444	129.111	138.444	107.867	-87.3333	-82.4444	Out	-135.778	-85.2222	-100.667	-98.2889	1	5.89157e-07	1	1	1	0	ND	ND	ND	ND	1
malK	170.667	Out	132.778	96.6667	149.778	130.778	136.133	62.1111	Out	91.7778	99.7778	125.222	115.889	98.9556	62.3333	47	53.6667	29	Out	23.8889	43.1778	1	0.000180433	1	1	1	0	ND	ND	ND	ND	1
polB	288.778	266.111	Out	284.444	252.444	258.667	270.089	820.667	794.111	517.111	614.556	614.556	629	665	8.22222	Out	45.1111	-1.22222	9.11111	27.8889	17.8222	1	1.31917e-08	1	1	1	0	ND	ND	ND	ND	1
pssA	170.333	165.889	112.333	108.667	204.333	161.778	153.889	Out	66.8889	59.4444	54.7778	54.4444	45.7778	56.2667	48.8889	59.5556	94.6667	85	35	99	70.3519	1	0.00110817	1	1	1	0	ND	ND	ND	ND	1
rpsM	614.556	552.333	707	693.556	499.778	707	629.037	Out	169.556	212.778	310.111	267.333	287.333	249.422	539.556	525.222	446.667	401.333	371.444	517.111	466.889	1	0.00566252	1	1	1	0	ND	ND	ND	ND	1
slyA	195.333	160.667	157.889	200.222	133.222	148.667	166	144.333	131.889	96.7778	99.3333	116.222	148.667	122.87	Out	4.11111	-24.8889	-8.33333	1.22222	7.66667	-4.04444	1	3.82512e-07	1	1	1	0	ND	ND	ND	ND	1
truA	267.333	215	301.444	239.667	181.222	181.333	231	139.222	137	104.889	95.3333	146.778	132.444	125.944	162.778	133.889	54.8889	84.6667	160.333	82.8889	113.241	1	0.00140224	1	1	1	0	ND	ND	ND	ND	1
tyrA	231.333	245.333	313.222	295.667	279.222	316.778	280.259	145.778	149.222	Out	113.556	189.889	181.333	155.956	-187.333	-191.889	-224.222	-242.889	-66.2222	Out	-182.511	1	1.5914e-07	1	1	1	0	ND	ND	ND	ND	1
yacF	58.5556	49.7778	64.4444	42	35.5556	35.5556	47.6481	0.666667	-24.2222	70.7778	58.4444	-10.8889	-17.4444	12.8889	-16.5556	Out	-35.1111	-30.7778	-51.8889	-36.3333	-34.1333	1	1.68393e-06	1	1	1	0	ND	ND	ND	ND	1
yajL	226	157.556	177.111	203.556	Out	166.556	186.156	Out	99.6667	45.2222	27.2222	39.5556	23.2222	46.9778	-39.1111	-75.6667	-75.1111	-78.4444	13.2222	13.4444	-40.2778	1	3.89763e-06	1	1	1	0	ND	ND	ND	ND	1
ybaJ	469.111	464	464	489.333	352.778	Out	447.844	37.7778	Out	-201.667	-170.444	-179.778	-143.222	-131.467	-242.667	-169.222	-168	-161.778	-241.333	-221.778	-200.796	1	2.43111e-09	1	1	1	0	ND	ND	ND	ND	1
yeaT	180.111	176	149.889	Out	157.111	173.778	167.378	95.3333	105.444	172.889	176.889	42.6667	79.5556	112.13	10.3333	34	2.88889	16.7778	Out	-13.6667	10.0667	1	2.27864e-07	1	1	1	0	ND	ND	ND	ND	1
yeaU	181.778	177.556	91	147.222	104.667	97	133.204	85.1111	88.8889	57.8889	53.3333	Out	148	86.6444	4.11111	23.2222	1.22222	-20.5556	106.222	91.7778	34.3333	1	0.00448112	1	1	1	0	ND	ND	ND	ND	1
yegV	1243.33	1317.89	1317.89	1243.33	1317.89	1243.33	1280.61	290.889	Out	247.111	255.556	203.556	251.333	249.689	128.778	92.4444	147.444	326.889	438	446.667	263.37	1	3.40764e-08	1	1	1	0	ND	ND	ND	ND	1
yfcH	106.222	78.6667	143.778	Out	69.8889	88.4444	97.4	68.2222	49.1111	22.6667	50.6667	96.2222	71.4444	59.7222	-95.1111	-36.1111	-56.7778	-64.4444	12.2222	42.6667	-32.9259	1	0.000728846	1	1	1	0	ND	ND	ND	ND	1
yffB	517.111	525.222	316	333	592.111	629	485.407	192.333	164.889	133.111	141.444	Out	156	157.556	47.5556	33.3333	17.3333	32.7778	-5.66667	-0.333333	20.8333	1	6.58796e-06	1	1	1	0	ND	ND	ND	ND	1
yjgB	224	238.889	163	177.556	216.222	218.444	206.352	164.444	236	118.667	-17.1111	31.3333	91.8889	104.204	75.3333	Out	35.8889	68.2222	65.4444	60	60.9778	1	3.7061e-06	1	1	1	0	ND	ND	ND	ND	1
ypfI	191.111	Out	259.889	223.111	200.111	189.778	212.8	39.1111	Out	20.2222	21.5556	36.7778	44	32.3333	-92.3333	-101.556	-139	-88.8889	-49.5556	Out	-94.2667	1	2.59672e-07	1	1	1	0	ND	ND	ND	ND	1
amyA	316	255	350.778	355.889	242.889	243.333	293.981	168.556	143.333	151.667	139.889	Out	133.111	147.311	-80	-66.7778	-71	-61.8889	-354.889	-324.111	-159.778	1	2.2274e-05	1	1	1	1	0.000904899	1	1	1	1
chbF	Out	99.3333	105.667	129.556	146.778	158.667	128	66.8889	58.5556	236	220.111	220.111	227.778	171.574	3.55556	5.11111	36.7778	26.5556	40.2222	Out	22.4444	1	6.03906e-05	1	1	1	1	0.00394422	1	1	1	1
citC	250.222	261.444	178.222	202.556	251.333	284.444	238.037	144.222	105.333	169.556	Out	154.444	150	144.711	109.556	131.333	123.111	Out	121.222	117.667	120.578	1	0.000116834	1	1	1	1	0.0647659	1	0	0	1
rplK	Out	206.667	152.889	204.667	150.667	140.111	171	164.889	137.111	Out	195.333	209.667	207.778	182.956	103.667	90.4444	89.3333	86.7778	139.222	Out	101.889	1	0.0040326	1	1	1	1	0.00144482	1	1	1	1
yaaW	Out	820.667	614.556	675.444	452.222	438	600.178	271	204.333	216.222	316.778	285.333	293.667	264.556	55.8889	90.3333	124.667	44.8889	Out	159.333	95.0222	1	0.000143923	1	1	1	1	0.000183935	1	1	1	1
ybcJ	278.333	259.889	271	321	313.222	316	293.241	438	378.111	191.333	141.222	255	250.556	275.704	177.111	247.778	177.778	145.889	219.333	223.556	198.574	1	0.000520537	1	1	1	1	0.142012	1	0	0	1
ybiA	341.222	345.444	525.222	567.778	266.111	322.778	394.759	155.889	175.444	105.444	144.444	38.1111	38.1111	109.574	89	59.7778	79.2222	-5.11111	164.222	174	93.5185	1	0.000342629	1	1	1	1	0.671407	1	0	0	1
yceG	308.778	257.778	305.889	337.111	151.222	184.444	257.537	160.444	165	258.667	229.889	316	319	241.5	185.556	128.667	58.5556	83.6667	150	116.222	120.444	1	0.00328788	1	1	1	1	0.00522588	1	1	1	1
yfaU	208.444	254.111	41.4444	41.4444	254.111	255	175.759	464	380.222	384.778	337.111	552.333	499.778	436.37	-245	-193	-206.667	-194	-174.556	Out	-202.644	1	2.84163e-05	1	1	1	1	4.83028e-08	1	1	1	1
ygaV	326.889	287.333	329.222	267.778	222.778	247.111	280.185	Out	180.111	203.222	189.667	195.333	217.444	197.156	172.333	Out	163	132.778	164.889	193.667	165.333	1	0.000432209	1	1	1	1	0.025809	1	0	0	1
ygcL	243.333	234.778	257.333	Out	269.333	260.667	253.089	350.778	245.333	567.778	525.222	359.222	342.222	398.426	Out	37.1111	5.11111	53	36.1111	20	30.2667	1	2.13204e-08	1	1	1	1	9.98751e-05	1	1	1	1
ygfY	95.1111	120.333	132.778	123.556	350.778	319	190.259	104.111	84.1111	102	Out	92	85.8889	93.6222	-46.5556	Out	-26.2222	-14.5556	-34.8889	-27.2222	-29.8889	1	0.00201588	1	1	1	1	7.5143e-08	1	1	1	1
yidA	225.556	279.222	271.333	292.111	217.444	257.778	257.241	1317.89	1243.33	1243.33	1317.89	1243.33	1317.89	1280.61	-85.8889	-37.8889	-30.8889	-67.7778	-37.8889	-2.33333	-43.7778	1	7.51126e-09	1	1	1	1	1.9469e-14	1	1	1	1
yjdA	-156.667	-235.889	-384.222	-352.333	-220.444	-245.889	-265.907	Out	567.778	489.333	364.889	464	567.778	490.756	-318.444	-358.333	-377.778	-375.556	Out	-376.444	-361.311	1	0.0409804	1	0	0	1	2.1821e-08	1	1	1	1
ymfT	111.778	99	207.444	201.333	161.667	185.667	161.148	178.667	183.444	165.333	157.778	164.222	167.222	169.444	19.3333	-11.4444	Out	-8.77778	18.1111	37.8889	11.0222	1	9.05792e-05	1	1	1	1	4.38499e-08	1	1	1	1
ynfO	374.556	Out	384.778	364.889	371.444	407.556	380.644	223.556	207.444	229.444	201.222	166.333	160	198	248.667	299	254.111	316	274.889	261.444	275.685	1	3.3196e-05	1	1	1	1	0.000690229	0	1	0	1
atoB	192	146.778	202.111	165.667	131.333	Out	167.578	13.7778	52.1111	98.6667	99.7778	178	171.333	102.278	-24.4444	-20.5556	-10.1111	-14.8889	Out	54.2222	-3.15556	0	ND	ND	ND	ND	1	0.00927818	1	1	1	1
atoC	130.889	143.333	186.444	212.778	173	128.111	162.426	75.3333	87.1111	202.111	193.667	230.667	236.667	170.926	Out	39.8889	77.3333	38.7778	46.3333	60.2222	52.5111	0	ND	ND	ND	ND	1	0.00577759	1	1	1	1
bglX	84	49.1111	158.556	Out	113.222	129.556	106.889	525.222	Out	505.778	675.444	693.556	675.444	615.089	-174.556	-141.111	-135.444	-96.8889	-71	-84	-117.167	0	ND	ND	ND	ND	1	2.47075e-08	1	1	1	1
cdaR	Out	83.6667	158.222	98.7778	141	89.3333	114.2	203.889	182	236.667	206.444	322.778	295.667	241.241	21.3333	7.66667	12.8889	22.4444	-0.555556	35.5556	16.5556	0	ND	ND	ND	ND	1	2.38366e-06	1	1	1	1
dos	177.111	87.7778	203	140.556	69.8889	29.1111	117.907	301.444	359.222	464	422.778	707	751.111	500.926	-144.111	-134.444	-87.7778	-95.4444	Out	-98.6667	-112.089	0	ND	ND	ND	ND	1	4.76213e-05	1	1	1	1
eutB	34	79.8889	2.22222	Out	67.5556	71.2222	50.9778	337.111	Out	171.889	225	267.778	256.111	251.578	-85.2222	-135.111	-126.667	-166	-91.1111	-69.4444	-112.259	0	ND	ND	ND	ND	1	6.00263e-07	1	1	1	1
eutI	38.3333	61.8889	48.8889	66.8889	Out	29.6667	49.1333	329.222	355.889	295.667	288.778	326.889	337.111	322.259	Out	-178.222	-141.111	-152.889	-132.333	-134	-147.711	0	ND	ND	ND	ND	1	8.01327e-11	1	1	1	1
evgS	12.3333	5	48.4444	94.7778	Out	25	37.1111	120.111	63.2222	107.556	117.667	214.667	204.333	137.926	-55.6667	Out	-59.7778	-55.2222	-47.7778	-49.8889	-53.6667	0	ND	ND	ND	ND	1	5.36416e-05	1	1	1	1
glnE	7.22222	-16.6667	30.5556	20.5556	-1.66667	35.2222	12.537	82.6667	73.6667	173.778	164.667	98.1111	97	114.981	-68.6667	-74.5556	-57.7778	-56.8889	-250.222	-258.222	-127.722	0	ND	ND	ND	ND	1	0.00024699	1	1	1	1
guaD	Out	83.5556	110.556	95	160.778	126	115.178	264.333	147.444	70.4444	140.444	281.889	369.333	212.315	-25.8889	-5.66667	-72.1111	-24.4444	-54.1111	-0.888889	-30.5185	0	ND	ND	ND	ND	1	0.000404053	1	1	1	1
hflC	Out	124.444	115.222	96.6667	98.2222	94.2222	105.756	119.444	132.778	629	499.778	505.778	539.556	404.389	-29.3333	-13.1111	-33.1111	-35.1111	-57.2222	Out	-33.5778	0	ND	ND	ND	ND	1	0.00174016	1	1	1	1
hupA	136.222	155.556	23.3333	12.4444	77.3333	87.7778	82.1111	64.5556	74	172.667	176.778	163.444	128.667	130.019	68.8889	33.5556	11.7778	53.8889	48.6667	21.1111	39.6481	0	ND	ND	ND	ND	1	0.00227706	1	1	1	1
kdpD	37.5556	56.1111	103.778	Out	50.7778	33.1111	56.2667	155.889	188.222	751.111	964.111	469.111	489.333	502.963	-30.8889	Out	-1.22222	0.111111	-14	-19.8889	-13.1778	0	ND	ND	ND	ND	1	0.0054708	1	1	1	1
malT	182.333	107	147.778	131.444	182	108.778	143.222	276.333	263.333	176	188.333	224.667	234.778	227.241	-7.66667	41.2222	14.7778	13.3333	90	109.556	43.537	0	ND	ND	ND	ND	1	2.48684e-05	1	1	1	1
metR	138.444	129.556	41.2222	41.2222	225	246.444	136.981	233.444	225.556	256.111	240.333	206.667	224	231.019	38.4444	3.77778	-49.4444	-69.7778	8.66667	36.2222	-5.35185	0	ND	ND	ND	ND	1	2.66602e-07	1	1	1	1
minC	89.3333	89.3333	108.444	92.6667	Out	117.111	99.3778	260.667	Out	316	269.333	384.778	350.778	316.311	-127.556	-148	-27.1111	7.11111	-48.3333	-75.4444	-69.8889	0	ND	ND	ND	ND	1	1.31885e-06	1	1	1	1
mqo	12.2222	-29.7778	91.1111	73.3333	-19.3333	-41.3333	14.3704	107.222	51.4444	161.778	154.667	242.889	249.444	161.241	22.1111	-50.1111	-46.5556	-96.1111	-14.2222	38.1111	-24.463	0	ND	ND	ND	ND	1	0.000564021	1	1	1	1
mrp	94.2222	39.6667	189.333	142	134.333	64.1111	110.611	281	250.222	228.778	243.333	299	313.222	269.259	-69.4444	Out	-57	-82.5556	-79.4444	-69.2222	-71.5333	0	ND	ND	ND	ND	1	4.35105e-09	1	1	1	1
paaG	73.3333	37.1111	109.444	72.2222	147.222	121.889	93.537	192.556	239.667	Out	322.778	219.333	214	237.667	8.66667	-15	8.44444	-13.6667	-24.1111	13.3333	-3.72222	0	ND	ND	ND	ND	1	1.38872e-06	1	1	1	1
ptsP	104	72	96.6667	96.6667	86.5556	Out	91.1778	91.2222	93.5556	345.444	308.778	169.778	167.444	196.037	-37.3333	-13.8889	-25	-2.55556	Out	38.1111	-8.13333	0	ND	ND	ND	ND	1	0.00274466	1	1	1	1
recB	Out	77.3333	89.3333	47.1111	91.2222	38.1111	68.6222	87.2222	98.7778	215.222	203.444	281	239.667	187.556	-20.5556	-12.5556	32.8889	43	-15.6667	23.8889	8.5	0	ND	ND	ND	ND	1	0.000350097	1	1	1	1
recC	77	72.4444	446.667	389.778	45.4444	110.333	190.278	214	241.778	645.444	707	820.667	794.111	570.5	-223.222	-232.222	-198	-192.222	-320.556	-313.111	-246.556	0	ND	ND	ND	ND	1	2.97868e-05	1	1	1	1
rfaD	86.7778	101	51	72.4444	50.6667	19	63.4815	140.111	160.333	292.111	263.333	316.778	292.111	244.13	17.3333	54.2222	27.7778	4.66667	44.7778	34.6667	30.5741	0	ND	ND	ND	ND	1	4.83245e-05	1	1	1	1
rrmA	162.889	166.222	136.444	132.778	Out	173.222	154.311	Out	129.111	199.444	226.778	174.444	165.444	179.044	52.7778	97.6667	95.3333	42	47.1111	17.7778	58.7778	0	ND	ND	ND	ND	1	0.000244038	1	1	1	1
selB	112.333	112.444	197.222	186.333	86.5556	98.6667	132.259	65.5556	91.2222	242.889	257.333	236	237.889	188.481	31.5556	24.4444	-25	-25	-42	-47.8889	-13.9815	0	ND	ND	ND	ND	1	0.000316025	1	1	1	1
slt	Out	120.111	68.3333	100	94.6667	83	93.2222	53.7778	53.7778	161	161.222	182.889	164	129.444	-6.66667	17.2222	4.88889	6.22222	4.11111	Out	5.15556	0	ND	ND	ND	ND	1	0.00126133	1	1	1	1
tbpA	38.1111	52.7778	188.556	164.222	177.556	174	132.537	Out	211	181	218	221	204.667	207.133	55.8889	Out	23.4444	37.1111	41.7778	40.8889	39.8222	0	ND	ND	ND	ND	1	6.12779e-08	1	1	1	1
trpD	29.3333	19.5556	67.8889	96.5556	52	67.6667	55.5	Out	195.333	224	166	223.111	215.222	204.733	-45	-47	2.88889	-15.6667	-6.44444	8.66667	-17.0926	0	ND	ND	ND	ND	1	1.03199e-07	1	1	1	1
tynA	-2.11111	28.8889	52.6667	34	29.7778	10	25.537	208.444	255.556	271	285.333	417.444	378.111	302.648	-79.4444	-138.222	-70.6667	-108.222	-69.5556	-24.4444	-81.7593	0	ND	ND	ND	ND	1	8.51789e-07	1	1	1	1
xylB	-215.556	-242.667	-354.444	-267.333	-352.333	-422.222	-309.093	499.778	417.444	299	305.889	452.222	517.111	415.241	-310	-299.333	-391.778	-396.778	-311.889	-281.667	-331.907	0	ND	ND	ND	ND	1	9.33807e-09	1	1	1	1
yagR	11.5556	27.7778	100.667	136.778	69.6667	8.33333	59.1296	Out	219.778	261.444	271.333	247.778	274.889	255.044	28.5556	18.3333	Out	14.6667	-6	31.5556	17.4222	0	ND	ND	ND	ND	1	4.38959e-08	1	1	1	1
yahF	134.444	103.333	40.2222	40.2222	120.333	-2.11111	72.7407	489.333	614.556	378.111	333	525.222	475	469.204	-54.1111	-19.2222	-27.7778	-44.2222	38.2222	38.2222	-11.4815	0	ND	ND	ND	ND	1	7.98969e-07	1	1	1	1
ycjM	75.2222	33.5556	39.1111	39.1111	Out	81.8889	53.7778	452.222	469.111	475	380.222	645.444	592.111	502.352	-384.556	-326.889	-367.889	-350.778	-373.333	-326.889	-355.056	0	ND	ND	ND	ND	1	1.43582e-09	1	1	1	1
ydhS	-137.556	-137.333	-65.7778	-15.7778	58	1.22222	-49.537	72.4444	57.4444	267.333	281	183.222	188.556	175	-277.111	-268	-237.889	-229.889	-237.556	-235.222	-247.611	0	ND	ND	ND	ND	1	8.10744e-07	1	1	1	1
yejA	67	53.3333	144.889	126	34.2222	44.2222	78.2778	134.222	123.778	152.333	143.778	225.556	225	167.444	7.77778	17.3333	75.7778	63.6667	92.2222	24	46.7963	0	ND	ND	ND	ND	1	0.000443538	1	1	1	1
yfgC	100.222	Out	109.222	112.667	91.2222	99.2222	102.511	97.7778	84.5556	273	221.333	284.444	301.444	210.426	29.2222	26	48.8889	31.5556	Out	42.8889	35.7111	0	ND	ND	ND	ND	1	0.00308661	1	1	1	1
yfjK	Out	132.222	173.333	130.333	96.4444	46.8889	115.844	212.444	247.111	342.222	355.889	389.778	371.444	319.815	-21.2222	0.666667	-31.1111	-1.66667	64	56.5556	11.2037	0	ND	ND	ND	ND	1	3.57215e-06	1	1	1	1
yfjN	173.333	190.333	Out	153.778	193.111	177.222	177.556	321	316	225.556	231.889	147.889	199	240.222	122.667	69.4444	184.111	128.556	51.4444	163.778	120	0	ND	ND	ND	ND	1	0.00608373	1	1	1	1
ygdH	66.8889	39.1111	144.444	117.111	44.2222	101.667	85.5741	161.444	258.667	158.667	Out	240.667	266.111	217.111	-138.778	-101.444	-152.222	-125.333	-27.1111	-2.55556	-91.2407	0	ND	ND	ND	ND	1	1.06552e-05	1	1	1	1
yhcO	489.333	475	539.556	592.111	-212.556	-160.333	287.185	144.111	141.667	125.222	130.111	Out	169.889	142.2	32.6667	25.8889	36.7778	20.4444	16.5556	13.6667	24.3333	0	ND	ND	ND	ND	1	1.51076e-07	1	1	1	1
yhgF	81.7778	37.3333	17.7778	62	58	Out	51.3778	108.333	84.7778	262.222	249.444	179.444	184.444	178.111	-8	-11.4444	-51.3333	-33.4444	-60.1111	-45.4444	-34.963	0	ND	ND	ND	ND	1	3.87692e-05	1	1	1	1
